# Supplementary material for: Fantosmium, a New Genus of Onthophilinae From Mid‐Cretaceous Kachin Amber (Coleoptera: Histeridae)
Source: Ecol Evol. 2025 Sep 8;15(9):e71849. doi: 10.1002/ece3.71849 (PMC12417041; doi:10.1002/ece3.71849)
Supplement: Supplementary file 1 — File S1: Morphological data matrix. File S2: R script for constrained parsimony analysis of morphological data. [file ECE3-15-e71849-s001.zip]

Archive with 2 entries (2 files):
- ece371849-sup-0001-FileS1.tnt
- ece371849-sup-0002-FileS2.R
