# Supplementary material for: Fantosmium, a New Genus of Onthophilinae From Mid‐Cretaceous Kachin Amber (Coleoptera: Histeridae)
Source: Ecol Evol. 2025 Sep 8;15(9):e71849. doi: 10.1002/ece3.71849 (PMC12417041; doi:10.1002/ece3.71849)
Supplement: Supplementary file 1 — File S1: Morphological data matrix. File S2: R script for constrained parsimony analysis of morphological data. [file ECE3-15-e71849-s001.zip › ece371849-sup-0001-FileS1.tnt]

xread
69 63

Sphaerites_glabratus         00013-11002102010201100011----0100302101-0-0301011011100010-010020100
Syntelia_histeroides         10213-11210111011121101001----011130010110-1301120011122110-010001100
Cretohister_sinensis         00?03-1210???101??01100011----01?03??1102121201001010100000-??20?????
Abraeus_sp                   101012110110110002011001000110101021111011110011310101000210100032320
Acritus_posternalis          101012111110101102011011000110101001111011110110010101000210100011320
Plegaderus_vulneratus        101012111040120002010011000110101001111002210010110101000210100032320
Teretrius_fabricii           101112112040120101211011000110111021111021211011100101000010100020111
Teretrius_melburnius         10101211204012010121101100011010102111102101001120010100020-100020111
Trypolister_sp               101112111140100101211011000110101021111021111011200101000110100020111
Acritomorphus_silvestris     101111111111111102011011000110101001111021011010110101000110100032320
Trypaneus_ensifer            10113-1110401011022110011001101110011011111120102000010001101001?????
Pygocoelis_africanus         00113-11104010010221101110011011100110102121201020000100010-100132010
Dendrophilus_pygmaeus        102012112010110101011001000110101001111021010011111101221010100021110
Anapleus_sp                  101012111010120102011001000110101001111021010010010101021110100011110
Australanius_ambilicatus     001012121010101101011011000110101001311011010011011101221221100000010
Bacanius_suturalis           001012112110101101011001000110101001311021010011110101011221100001110
Promyrmister_kistneri        021?002??10???????0110010010?1111021?11011010001011101221221??1??????
Yarmister_sp                 121100211000120102011001000011111011111021211001200101121020101032321
Satrapes_sartorii            121000211100110111011011000011111021111021010001311101122221101110110
Pachylomalus_mus             111012121010120111011011001110111011311021011011210101001110100011320
Paromalus_flavicornis        101012111010111101011011001110111011111021210010110101001110100000210
Eulomalus_honoratus          121012121010111111011011001111111011311001210011110101001210100000210
Saprinus_splendens           11112-111040110101011001000110111001111021111011210101121110100010110
Philothis_arabicus           12112-111040110102011001000110111001111021111011110101101110100010110
Tribalus_scaphidiiformis     001000111010110112011001000011101001111021211011110101102111100010321
Halacritus_lividus           101012111130101102011011000110101001111011110110110101000211100011321
Epierus_sp                   001000111040110112011011000011111001111021211011110101222110100011011
Onthophilus_striatus         101000112020110102001001000011101021111020-1001011010122110-100032110
Epiechinus_costatus          101000112040100102001001001011101021111021210010210101221210100032110
Peploglyptus_golbachi        121000111020100103001001000011101021111021010010110101122110100??????
Pheidoliphila_arriagadai     111000222112102103201001000011101021311121011011321100000211102011110
Chlamydopsis_sp              11100022110210210320100100001111102111102101001132110000020-102011110
Arbolister_sp                111000112000110111211011001001111001111021211011200101202010101011111
Asterix_affinis              111000121000110111011011001001101011111001211012210101121110101011111
Pelorurus_sp                 001100111000110111011011001001111021111021011011110101121020101032310
Nasaltus_chinensis           111101111201111111011211001001111001111021011011200101201010101032111
Hister_cruentus              111101111001110111011211001001111001111021011011200101221110100032111
Hololepta_lissopyga          101001112002110111011011000011111011111021211012200101101110101032110
Platylister_dahdah           111100111000110111011111001001111001111011211012200101202120100010010
Platysoma_bipunctatum        111100111000110111011111001001111011111001211012200101202120100010010
Platysoma_paugami            111101111000110111011111001001111011111022211012200101202020102011110
Omalodes_sp                  121000111100110111011101001001101011111021010011200101102210100011110
Niponius_India               10103-1120?1110101211011002211101011111021212011200101001110100000210
Niponius_Australia           10103-1110?1110101211011002211101011111111212011200101001110100000210
Antigracilus_costatus        0?103-0110?0?111??00100101---011?00??11020-12?10????01200011??0??????
Cretonthophilus_tuberculatus 011000111110?11??10010010011101010211110212100100101011211?-?????????
Amplectister_tenax           11?02-111100??????011011000110101021111021210010110101221210??0??????
Platycretus_muscularis       11?00111110??1???101121100101?101001111011210001110101101????????????
Olexuum_complanatum          10201211104???????01100100010?11100131101101001111110100120-??0??????
Cretanapleus_seideli         11?01111101??2????01100100011010100111102??100110101010021????0??????
Yethiha_pubescens            10?012111040?100020110010001101010013110110100111111010012????0??????
Druantia_aeterna             12?012111040?10???011011000110111001?1101??100111111010?12????0??????
Carinumerus_maddisoni        01?0011??14???????001001000110101021111021010011010101221?????0??????
Phasmister_cristatus         01??011???????????0010010001101010?111102??10010010101121????????????
Cretomalus_tibiodentatus     11?0121110????????011011001??0111011?110212100112?010100?211??0??????
Anapleus_punctulatus         10?0121??01???????0110010001101010011110?1010010010101022210??0??????
Pantostictus_burmanicus      101012012140120002011011000110101001311000-1001001010100020-??0??????
Palaeabraeus_glabrus         10?01211111??000?2011011000110101021?11011110011020101001211??0??????
Prodigister_tricostatus      11?0??101140?10??1011001000???1010?1?1101??100012101011?12???????????
Placatister_cascus           11?112111010?????201101100011?10100131101??1001111010100120-??0??????
Miculissima_excavata         10?01211101??101?20110010001101010011110?11100110201010002????0??????
Pseudacritus_extinctus       10?01211111??00?02010111000110101001111011110010010101000210??0??????

Fantosmium_qizhihaoi         ????01????????????00?00100011011102??1102111001?01?10110020-?????????
;

proc /;
comments 0
;
