# Supplementary material for: Fantosmium, a New Genus of Onthophilinae From Mid‐Cretaceous Kachin Amber (Coleoptera: Histeridae)
Source: Ecol Evol. 2025 Sep 8;15(9):e71849. doi: 10.1002/ece3.71849 (PMC12417041; doi:10.1002/ece3.71849)
Supplement: Supplementary file 1 — File S1: Morphological data matrix. File S2: R script for constrained parsimony analysis of morphological data. [file ECE3-15-e71849-s001.zip › ece371849-sup-0002-FileS2.R]

# Install and load required packages
if (!require('TreeTools')) install.packages('TreeTools')
library('TreeTools')
if (!require('TreeSearch')) install.packages('TreeSearch')
library('TreeSearch')

# Function for converting backbone tree to constraints used in TreeSearch
CreateConstraints <- function(tree, tips){
  if(!inherits(tree,"phylo")){
    stop("tree must be of class 'phylo'")
  }
  if(any(is.na(match(tree$tip.label,tips)))){
    stop("tree contains illegal tips")
  }
  
  #get the splits
  splits <- prop.part(tree)	#prop.part
  #remove split with all taxa
  splits <- splits[sapply(splits,length) != Ntip(tree)]
  
  # seperate into 'includes' and 'excludes'
  includes <- lapply(splits,function(x) tree$tip.label[x])
  excludes <- lapply(splits,function(x) tree$tip.label[-x])
  
  # creat a single constraint
  CreateOneConstraint <- function(
    tips, includes, excludes, i){
    constraint <- rep('?',length(tips))
    for (j in 1:length(includes[[i]])) {
      index <- which(tips == includes[[i]][j])
      constraint[index] <- 1
    }
    for (j in 1:length(excludes[[i]])) {
      index <- which(tips == excludes[[i]][j])
      constraint[index] <- 0
    }
    constraint <- paste0(constraint, collapse="")
    return(constraint)
  }
  
  #combine the constraints
  constraints <- CreateOneConstraint(tips, includes, excludes, 1)
  if (length(includes)>1)
    for (i in 2:length(includes)){
      constraints <- paste(constraints, CreateOneConstraint(tips, includes, excludes, i), sep=" ")
    }
  
  return(constraints)
}

# Load data into R
setwd()
raw_data <- ReadTntCharacters("File S1.tnt")
my.phyDat <- MatrixToPhyDat(raw_data)

# Load backbone tree into R
backboneTree <- ape::read.tree(text = "(Syntelia_histeroides,(Sphaerites_glabratus,(Bacanius_suturalis,Paromalus_flavicornis,Onthophilus_striatus,(Plegaderus_vulneratus,Abraeus_sp,(Halacritus_lividus,Acritus_posternalis),(Pygocoelis_africanus,Trypaneus_ensifer,(Teretrius_melburnius,Teretrius_fabricii))),((Anapleus_sp,Dendrophilus_pygmaeus),(Saprinus_splendens,(Chlamydopsis_sp,Peploglyptus_golbachi,(Epierus_sp,Omalodes_sp,Hololepta_lissopyga,Hister_cruentus,Satrapes_sartorii,(Platysoma_paugami,Platysoma_bipunctatum))))))));")

# Convert backbone tree to constraint
tips <- names(my.phyDat)
constraint <- StringToPhyDat(CreateConstraints(backboneTree, tips), tips, FALSE)

# Search tree with inapplicable data
bestTrees <- MaximizeParsimony(my.phyDat, concavity = 12, constraint = constraint)[[1]]

bestTrees <- MaximizeParsimony(my.phyDat, tree = bestTrees, concavity = 12, constraint = constraint, ratchIter = 120L, tbrIter = 50L, finalIter = 50L, maxHits = 1500L, maxTime = 1000) 

outgroup <- c('Syntelia_histeroides')
rooted.tree <- RootTree(ape::consensus(bestTrees), outgroup)

par(mar=rep(0.25, 4), cex=0.75)
plot(rooted.tree)


# Calculate clade support with jackknife resampling
nReplicates <- 1000
jackTrees <- vector("list", nReplicates)
for (i in seq_len(nReplicates)) {
  cat("\n", "Running replicate", i, "of", nReplicates, "\n")
  
  jackTrees[[i]] <- c(Resample(my.phyDat, bestTrees,
                               ratchIter = 30L, tbrIter = 30L, startIter = 2L,
                               maxHits = 20L, maxTime = 1,
                               concavity = 12, constraint = constraint, verbosity = 0))
}

# Write tree with clade support
rooted.tree$node.label <- JackLabels(rooted.tree, lapply(jackTrees, ape::consensus), plot = FALSE)

ape::write.tree(rooted.tree, file = "Full_Constrained_K=12", append = FALSE, digits = 10, tree.names = FALSE)
